# Supplementary material for: Tyrosine phosphorylation activates 6-phosphogluconate dehydrogenase and promotes tumor growth and radiation resistance
Source: Nat Commun. 2019 Mar 1;10:991. doi: 10.1038/s41467-019-08921-8 (PMC6397164; doi:10.1038/s41467-019-08921-8)
Supplement: Supplementary file 2 — Source Data [file 41467_2019_8921_MOESM2_ESM.xlsx]

## Sheet: Figure 1a
Figure 1a

## Sheet: Figure 1c
Figure 1c

## Sheet: Figure 1d
Figure 1d

## Sheet: Figure 1h
Figure 1h
			Flag-6PGD WT			Flag-6PGD Y481F
		-EGF	0.978634	0.991225	1.03014	0.733976	0.713316	0.762519
		+EGF	1.33339	1.4231	1.20698	0.699024	0.765043	0.757017

## Sheet: Figure 2a
Figure 2a

## Sheet: Figure 2b
Figure 2b

## Sheet: Figure 2d
Figure 2d

## Sheet: Figure 2e
Figure 2e

## Sheet: Figure 2f
Figure 2f

## Sheet: Figure 2g
Figure 2g

[truncated: 54 more sheets: Figure 3a, Figure 3b, Figure 3c, Figure 3d, Figure 4a, Figure 4b, Figure 4c, Figure 4d, Figure 4e, Figure 4f, Figure 4g, Figure 4h, Figure 4i, Figure 4j, Figure 4k, Figure 5a, Figure 5b, Figure 5c, Figure 5d, Figure 5f …]
